# Supplementary material for: Inter-Laboratory Concordance of Cerebrospinal Fluid and Serum Kappa Free Light Chain Measurements
Source: Biomolecules. 2022 May 7;12(5):677. doi: 10.3390/biom12050677 (PMC9138559; doi:10.3390/biom12050677)
Supplement: Supplementary file 1 [file biomolecules-12-00677-s001.zip]

Archive with 1 entries (1 files):
- Supplementar material.pdf
